# Supplementary material for: Photocatalytic Evaluation of Fe2O3–TiO2 Nanocomposites: Influence of TiO2 Content on Their Structure and Activity
Source: Molecules. 2025 Nov 5;30(21):4309. doi: 10.3390/molecules30214309 (PMC12609385; doi:10.3390/molecules30214309)
Supplement: Supplementary file 1 [file molecules-30-04309-s001.zip]

Archive with 1 entries (1 files):
- molecules-3919647-supplementary.pdf
